# Supplementary material for: Expression Profiles of Hypoxia-Related Genes of Cancers Originating from Anatomically Similar Locations Using TCGA Database Analysis
Source: Medicines (Basel). 2023 Dec 31;11(1):2. doi: 10.3390/medicines11010002 (PMC10819830; doi:10.3390/medicines11010002)
Supplement: Supplementary file 1 [file medicines-11-00002-s001.zip]

Archive with 1 entries (1 files):
- medicines-2425506-supplementary.pdf
